# Supplementary material for: Magmatic evolution of Panama Canal volcanic rocks: A record of arc processes and tectonic change
Source: PLoS One. 2017 May 10;12(5):e0176010. doi: 10.1371/journal.pone.0176010 (PMC5425183; doi:10.1371/journal.pone.0176010)
Supplement: S1 Table — (XLSX) [file pone.0176010.s001.xlsx]

## Sheet: Sheet1
	Table S1. Panama Canal Volcanic Rock Major and Trace element data
							INAA (ppm)	INAA (ppm)	INAA (ppm)	INAA (ppm)	INAA (ppm)	INAA (ppm)	INAA (ppm)	INAA (ppm)	INAA (ppm)	INAA (ppm)	INAA (ppm)	INAA (ppm)	INAA (ppm)	INAA (ppm)	INAA (ppm)	INAA (ppm)	INAA (ppm)	INAA (ppm)	INAA (ppm)	INAA (ppm)	INAA (ppm)	INAA (ppm)	INAA (ppm)	INAA (ppm)	INAA (ppm)	INAA (ppm)	INAA (ppm)	INAA (ppm)	INAA (ppm)	INAA (ppm)	INAA (ppm)	INAA (ppm)	INAA (ppm)	INAA (ppm)	XRF (ppm)*	XRF (ppm)*	XRF (ppm)*	XRF (ppm)*	XRF (ppm)*	XRF (ppm)*		(INAA wt. %)	(INAA wt. %)
	Sample I.D.	Unit	Latitude (Deg.)	Longitude (Deg.)	Elevation (m)	Analysis location	As	La	Lu	Nd	Sm	U	Yb	Ce	Co	Cr	Cs	Eu	Fe	Hf	Ni	Rb	Sb	Sc	Sr	Ta	Tb	Th	Zn	Zr	Al	Ba	Ca	Dy	K	Mn	Na	Ti	V	Mg	Ga	Rb	Sr	Y	Zr	Nb		FeO	MgO
	070051	Bas Obisbo Formation Agglomerate	9.10367	-79.6908	74.4	U. of Missouri	2.1	5.1053	0.2342	9.2794	2.0971	0.9	1.5953	10.2081	32.3129	82.5643	1.4875	0.7201	59642.4	1.4139	48	23.4986	0.2697	41.0739	257.061	0.1101	0.3916	0.5448	86.0564	57	82894.7	400.406	48917.2	2.8583	6307.03	1248.14	16307.6	3847.35	326.86	40996	15	10	428	17	116	10		7.77295	6.7982
	070067	Bas Obisbo Formation Agglomerate	9.10205	-79.6897	35	U. of Missouri	2.1091	4.7186	0.2268	4.4535	1.9606	0.5	1.4948	10.0494	31.2652	124.036	0.5959	0.7068	60168.1	1.4307	74.9179	12.2721	0.2306	35.5914	342.683	0.0925	0.3617	0.4959	80.4915	47	87337.2	395.933	63607.7	2.7171	6505.5	1272.86	19371.2	4616.36	328.231	29465	15	6	357	15	73	3		7.84146	4.88606
	070068	Bas Obisbo Formation Agglomerate	9.10303	-79.6903	21.5	U. of Missouri	1.1	5.2982	0.2787	7.5725	2.3566	0.4615	1.9717	12.5377	29.9421	49.7517	0.2	0.8606	62145.9	1.7132	115.236	4	0.2305	30.8206	426.963	0.1402	0.495	0.6544	76.8806	44	102729	413.605	71378.6	2.8155	4413.14	1396.34	22503.1	4659.42	300.483	29055	14	5	470	15	99	6		8.09922	4.81807
	070069	Bas Obisbo Formation Agglomerate	9.09966	-79.6882	47.5	U. of Missouri	2.1193	5.2075	0.2307	4.988	2.0362	0.5	1.6328	11.7357	28.3864	94.8138	1.2523	0.7369	58034.2	1.5373	75.1774	24.7047	0.2018	34.4027	311.39	0.1234	0.3198	0.7186	74.9271	38.4302	84307.9	777.602	54347.3	2.6683	7470.26	1270.59	21856.8	3735.16	277.9	31364	13	20	351	15	73	4		7.56335	5.20097
	070072	Bas Obisbo Formation Agglomerate	9.10057	-79.6887	40.7	U. of Missouri	3.0699	4.5459	0.2089	5.7508	1.8219	0.5	1.3999	9.4488	28.0115	134.864	0.6795	0.6501	56117.2	1.2651	58.6048	6.8361	0.5701	33.8208	212.849	0.1229	0.3632	0.4949	65.2394	67.5801	74762.5	259.677	79643	2.3494	2767.6	1554.58	15885	3567.96	273.634	27850	13	6	310	13	62	3		7.31352	4.61825
	070073	Bas Obisbo Formation Agglomerate	9.09565	-79.6859	41.7	U. of Missouri	1.2	4.979	0.2074	5.4849	1.9007	0.5	1.2973	10.4739	32.0653	167.888	0.7409	0.6888	60631.3	1.2135	78.1739	16.8696	0.1235	40.5829	399.709	0.0758	0.2605	0.6297	73.3328	50	84843.3	630.112	64742	2.5495	5397.03	1129.02	16986.5	3832.83	279.712	33024	13	18	414	15	69	6		7.90183	5.47624
	070074	Bas Obisbo Formation Agglomerate	9.09501	-79.6856	40	U. of Missouri	4.8099	9.8646	0.5759	16.8289	4.8749	0.8291	3.8107	24.1547	27.9489	18.504	0.2541	1.7032	75083.2	4.4757	110.243	7.0565	0.1865	30.2359	329.197	0.4489	0.9533	0.8197	93.4858	99.7656	77900.9	127.659	47947.9	6.4992	3584	1361.39	29205.6	13025.5	278.314	19979	15	5	328	25	194	11		9.78528	3.31304
	070052	Bas Obisbo Formation Dike	9.1	-79.6883	42.4	U. of Missouri	3.9161	32.5929	0.5562	31.2754	7.9779	1.4883	3.8804	64.8867	22.8055	45.0998	0.7563	1.934	68076	6.4835	171.418	59.7788	0.1761	24.5764	365.762	1.0303	1.2535	5.1222	112.539	198.866	77212.4	601.249	43079.3	7.1785	22176.3	1513.4	22754.5	6540.58	181.722	20378	15	70	359	31	275	26		8.87206	3.3792
	070070	Bas Obisbo Formation Dike	9.1	-79.6883	42.4	U. of Missouri	3.2413	4.9205	0.2821	8.7594	2.3167	0.5	1.8484	11.5045	30.4077	116.93	0.2	0.8362	54223.9	1.6866	117.592	4	0.072	35.6958	457.123	0.1373	0.4013	0.6119	90.6338	47	107076	287.144	75542.2	3.2633	3171	1613.54	23585	4893.16	353.255	31786	15		479	16	94	6		7.06677	5.27094
	070021	Cucaracha Formation Ash	9.0393	-79.6463	59.5	U. of Missouri	1.1	13.6327	0.4833	19.8271	5.229	0.7	3.7268	31.8083	17.1568	21.4514	0.2	1.4273	55131	4.666	37	7.9387	0.1237	24.3384	108.151	0.5108	1.1509	2.0793	90.3084	113.084	82818.6	481.762	20744.1	5.803	6431.53	1663.32	18584.9	6540.96	186.62	15197	13	5	192	21	174	10		7.18499	2.52006
	070033	Cucaracha Formation Ash	9.04774	-79.6535	68.1	U. of Missouri	1.3	15.0249	0.486	18.4946	5.4295	1.1592	3.9259	33.9506	14.4316	18.1441	0.2	1.4835	47976.8	4.7647	34	7.3645	0.1162	20.888	271.368	0.5405	0.9932	2.2809	82.5375	100.033	79812.1	528.736	23628.7	5.8834	5927.81	1895.53	21914.8	6268.33	179.327	7249	13	9	235	22	194	14		6.25262	1.20207
	070377	Cucaracha Formation Ash	9.04774	-79.6535	68.1	U. of Missouri	1.3	24.0022	0.7613	26.1237	7.4283	1.6759	5.3626	53.3082	4.9759	2.9737	0.1	1.9251	21109.1	8.0462	32	14.4438	0.1497	13.5175	300.215	0.8331	1.4252	3.9258	80.4946	234.292	81720.1	799.031	18790.6	8.6253	18440.5	1010.71	32464.8	5796.13	46.2242	2652	13	11	270	35	323	20		2.75107	0.43977
	070076	Las Cascadas Formation	9.08745	-79.6814	43.4	U. of Missouri	1	26.4393	0.7104	27.9896	7.34	1.0334	4.5829	55.5258	4.0068	2.5809	0.2661	2.1284	38285.4	7.1006	34	75.8127	0.0856	13.6692	234.297	0.7858	1.194	3.9112	91.5251	173.413	86248.8	743.538	16883.2	7.5388	22056	1121.64	35690.4	6056.81	61.8146	3126	13	70	282	37	299	22		4.98958	0.518372
	070077	Las Cascadas Formation	9.08745	-79.6814	43.4	U. of Missouri	0.5584	33.7213	0.7002	35.9906	8.3549	1.2114	4.8564	64.1385	4.9141	4.7599	0.3659	2.4787	35315.5	7.1021	36	26.8667	0.2029	15.8924	233.055	0.7565	1.4135	3.8292	89.8395	181.707	89356.5	542.202	15875.8	8.6071	19952	874.19	37265.3	7096.37	101.106	1500	13	23	248	34	287	18		4.60252	0.248739
	070078	Las Cascadas Formation	9.08305	-79.6798	60.2	U. of Missouri	1.4888	32.513	0.8263	36.5745	8.2697	1.2988	5.3863	65.8573	1.2611	1.7746	4.4672	2.2319	24431.1	8.5999	30	37.903	0.1983	10.5803	866.86	0.9917	1.359	4.914	92.5075	226.885	79046.3	1314.8	20273.8	9.104	12932.4	1099.44	28899.4	4721.37	29.4923	4413	14	30	877	34	395	32		3.184	0.73179
	070022	Late Basalt Formation	9.03938	-79.648	99.9	U. of Missouri	1.3	13.6781	0.4039	18.2344	5.1317	0.8	3.422	30.669	34.3591	77.0571	0.265	1.7781	84354.2	4.1854	270.334	11.977	0.1175	28.8699	359.979	0.5503	1.2375	1.1705	112.61	85.5912	84828.5	193.965	52294.3	5.7934	3835	1487.42	25473.3	10911.6	285.851	23000	15	14	398	25	194	15		10.9935	3.814
	070034	Late Basalt Formation	9.04118	-79.6499	43.4	U. of Missouri	1.6	13.287	0.467	18.6858	5.0179	0.8	3.5329	28.1884	35.8678	52.2449	0.2	1.7244	84112.2	4.1867	194.029	8.153	0.06	28.6011	401.253	0.4914	0.9287	1.109	109.568	113.901	87820.4	208.501	56188	6.0091	2534.51	1469.65	25096.7	10191.8	313.496	24025	14	15	369	23	166	12		10.962	3.98397
	070035	Late Basalt Formation	9.04083	-79.6495	89.3	U. of Missouri	1.6	13.3226	0.4385	18.3425	5.1505	0.8	3.4854	29.0007	33.6485	66.3436	0.2	1.723	82261.6	4.1105	286.062	4.8	0.0604	28.4776	446.713	0.4924	0.9843	1.1164	111.279	112.901	81368.6	281.767	53492.5	6.4422	3972	1641.35	24944.5	10434.4	293.684	25693	16	4	411	23	195	13		10.7208	4.26057
	070036	Late Basalt Formation	9.04251	-79.6424	175.6	U. of Missouri	1.6	8.2058	0.2851	6.0469	3.2857	0.8	2.2271	17.9301	34.8858	80.6644	0.2	1.221	72935.8	1.9776	280.91	4.7967	0.06	31.6522	433.425	0.312	0.5629	0.4116	94.5397	52	89152.2	172.894	68090.3	3.8917	2709.78	1350.53	21981.4	7082.59	298.979	32123	15	19	379	23	179	12		9.50542	5.32683
	070037	Late Basalt Formation	9.04157	-79.6436	164	U. of Missouri	1.6	8.7244	0.2862	13.0302	3.4755	0.8	2.1833	19.1696	35.9955	71.5401	0.2	1.2873	71917.5	2.0658	224.643	7.8528	0.06	33.3248	343.943	0.3397	0.8472	0.3313	100.051	52	91449	129.772	68420.6	3.803	3652	1347.59	21755.3	7923.84	284.403	30222	14	10	429	16	112	10		9.37271	5.01159
	070038	Late Basalt Formation	9.04175	-79.6438	154.2	U. of Missouri	1.6	8.1876	0.2663	13.134	3.3087	0.8	2.3083	17.1871	34.4093	83.2446	0.2	1.2594	73158.8	2.0773	318.535	4.8	0.06	32.3179	477.897	0.3782	0.567	0.4225	97.4256	52	94901	158.032	70498.6	4.038	3441.31	1381.78	21606.2	7734.5	285.006	32684	15	1	432	17	111	11		9.53448	5.41986
	070041	Late Basalt Formation	9.04005	-79.6486	70.1	U. of Missouri	1.7	13.2145	0.397	12.9129	4.9909	0.8	3.3503	29.3983	31.6106	10.9672	0.2	1.7928	74232.1	4.2568	42	4.8	0.06	27.5806	655.264	0.4532	0.9765	1.1528	106.771	154.488	89723.5	1738.08	52754.6	5.6522	2885.34	1276.92	23141.4	10024.1	283.345	26494	15	4	643	23	211	20		9.67436	4.39339
	070042	Late Basalt Formation	9.04005	-79.6486	70.1	U. of Missouri	1.7	13.0848	0.4267	13.8425	5.0393	0.8	3.3579	29.559	34.3989	53.2642	0.2	1.6965	83189.5	4.0509	178.17	4.8	0.06	28.8374	362.742	0.5014	0.8378	1.0766	111.753	110.826	86732.3	320.346	57149.9	6.0627	3467	1835.73	26062.8	10703.1	300.197	24474	13	6	409	21	183	14		10.8417	4.05842
	070043	Late Basalt Formation	9.03924	-79.6482	100.8	U. of Missouri	1.7	12.575	0.4079	15.0643	4.9468	0.8	3.3804	26.8395	34.9365	95.2606	0.2816	1.699	84237.9	3.8354	382.437	14.9234	0.06	28.7109	384.884	0.4774	1.0012	1.054	111.228	98.4018	83303.8	307.438	56054.1	5.7304	8288.79	1493.5	26075.4	11424.9	290.573	23813	15	2	460	19	138	13		10.9784	3.94881
	070044	Late Basalt Formation	9.03947	-79.6488	127.3	U. of Missouri	1.7	13.0614	0.4092	14.1316	5.0706	0.8	3.3929	27.966	34.5817	49.6802	0.2418	1.7354	83656	3.943	195.078	13.7766	0.06	29.2029	402.322	0.4726	1.1828	1.1001	110.159	91.7501	84178.1	247.955	56913.7	5.1947	3179	1569.23	25732.2	10202.8	296.707	25339								10.9025	4.20186
	070053	Late Basalt Formation	9.03352	-79.6438	91.2	U. of Missouri	1.9	13.2681	0.4464	20.6323	5.138	0.9	3.2273	29.6159	32.8531	39.4876	0.2	1.6953	81905.5	4.0556	156.891	9.5684	0.082	27.9411	337.747	0.4998	0.952	1.0816	114.735	104.477	87142.7	238.956	60178.3	5.9527	2847.35	1347.74	26922.5	10778.6	289.309	21382								10.6744	3.54569
	070054	Late Basalt Formation	9.03203	-79.643	104.9	U. of Missouri	2	12.7906	0.4103	16.1441	4.9149	0.9	3.5325	27.9935	35.5388	127.529	0.2633	1.6722	85611.2	3.9154	523.315	11.9003	0.176	29.0771	481.909	0.4809	0.8614	1.0367	110.435	97.8108	85583.9	307.256	55424.4	5.4066	1526.31	1551.12	24968.4	9491.03	282.452	23875								11.1573	3.95909
	070062	Late Basalt Formation	8.9521	-79.5638	10.7	U. of Missouri	1	9.369	0.3696	13.3694	3.6286	0.5	2.3597	21.2215	34.7919	94.4301	0.2694	1.3035	68731.4	2.7623	50	6.7261	0.06	27.8853	297.099	0.3025	0.6564	0.6238	82.7622	89.2223	89852.5	206.048	68130.5	4.5257	3052.79	1174.65	23387	6849.13	238.275	33684	14	10	372	19	142	11		8.95748	5.58568
	070079	Late Basalt Formation	8.9926	-79.5985	55.2	U. of Missouri	1.2	30.1875	1.1009	38.1571	10.5818	1.0527	7.4915	67.9022	16.9877	49.0275	0.2	2.6078	68996.9	11.3336	252.421	27.5302	0.06	23.6913	120.734	1.1265	1.9186	3.0578	118.164	289.308	66630.2	507.817	26156.4	13.111	14826.4	972.124	31223.1	11046.1	159.493	11520	16	35	188	51	465	26		8.99208	1.91032
	070080	Late Basalt Formation	8.99163	-79.5988	57.8	U. of Missouri	1.2	11.1689	0.3833	12.2206	3.9766	0.5	2.6915	24.7597	27.6325	117.475	0.2	1.3814	58038.8	3.1386	175.252	11.736	0.06	26.5552	301.231	0.4148	0.7079	0.9249	77.266	81.7393	91804.7	252.267	56864.3	5.2652	2870.2	1218.58	30624.6	6641.05	222.588	28908	13	10	361	20	155	12		7.56395	4.7937
	070081	Late Basalt Formation	9.00002	-79.6025	54.2	U. of Missouri	1.1	6.8116	0.2782	9.748	3.1393	0.5	1.949	19.211	34.1564	35.3911	0.3361	1.1032	59616.3	2.7155	48	14.5521	0.06	27.8627	341.651	0.3413	0.4468	1.0968	104.435	42	89620.6	136.097	84341.3	3.9942	3387	1268.03	19173.6	7256.57	275.255	36049	14	0	385	15	112	9		7.76954	5.97786
	070083	Late Basalt Formation	9.00263	-79.6067	11.7	U. of Missouri	1.3814	7.0566	0.3044	9.3657	3.2307	0.6	2.2611	17.3492	38.7383	205.009	0.2	1.2403	66709.9	2.0012	258.054	4.5	0.06	34.5103	320.07	0.2917	0.6413	0.3692	84.2072	73.5797	95010.9	103.597	82349.1	3.8741	2462.91	1287.38	18974.9	6938.76	267.84	41214								8.69402	6.83435
	070084	Late Basalt Formation	9.01048	-79.6185	97.2	U. of Missouri	1.3	8.196	0.285	12.2389	3.2467	0.6	2.0084	18.1193	35.079	41.0017	0.2	1.198	72990.1	2.1269	132.851	4.5	0.06	31.9497	426.927	0.2813	0.5677	0.5399	87.7148	61.977	96073.6	133.253	72497.8	3.6385	4614.53	1492.16	21737.7	7153.5	305.171	35646	13	3	423	17	108	9		9.51249	5.91103
	070085	Late Basalt Formation	9.01048	-79.6185	97.2	U. of Missouri	1.3	8.1367	0.3128	11.8558	3.2263	0.6	2.1299	17.739	35.3545	63.5	0.2	1.2394	73150.6	2.0131	263.269	4.5	0.06	32.28	374.163	0.3468	0.5582	0.5226	90.3216	63.1197	94354.8	153.678	75799.6	4.0305	3590	1497.04	20728.1	7074.67	323.208	35913	14	3	430	17	112	9		9.53341	5.95531
	070086	Late Basalt Formation	9.01074	-79.6184	62.4	U. of Missouri	1.3	7.998	0.3026	10.3772	3.231	0.6	2.2079	18.4151	35.0217	45.1583	0.2	1.2096	71742.7	2.1072	143.966	4.5	0.06	31.2644	472.882	0.2987	0.4692	0.3955	85.9013	68.2383	92417.4	183.289	73070.5	3.8359	3462	1376.11	21440.7	7670.81	299.462	30520	14	3	455	17	116	10		9.34992	5.06101
	070093	Late Basalt Formation	9.00672	-79.6122	109	U. of Missouri	1.5	6.2442	0.2519	9.0185	2.5486	0.6	1.7683	14.2607	37.4464	142.43	0.2	1.0252	71665.7	1.4059	198.933	10.5622	0.06	34.8405	399.577	0.1815	0.4306	0.4193	80.8764	42	95345.5	174.778	77891.5	2.9962	3540	1338.55	19637.4	7711.96	316.321	35741	13	5	452	17	87	8		9.33989	5.92679
	070095	Late Basalt Formation	9.0295	-79.637	94.1	U. of Missouri	1.5	13.2098	0.4607	17.1239	5.0502	0.6	3.1423	29.5334	33.0471	36.946	0.2	1.7346	76341.3	4.1279	175.339	4.5	0.06	29.114	375.33	0.4956	0.9052	1.1337	110.159	109.737	86785.6	299.842	53067.8	5.9805	4936	2823.01	25056.9	9890.96	342.131	18658	17	4	401	22	188	13		9.94924	3.09398
	070098	Late Basalt Formation	9.01025	-79.647	128.2	U. of Missouri	1.6	6.9059	0.2942	9.4916	3.0061	0.6	1.9898	15.1852	34.3672	120.232	0.2	1.2208	79370.6	1.7339	463.783	4.5	0.06	33.9929	400.081	0.2136	0.5093	0.3493	100.51	47	86935.4	164.854	67621.4	3.7056	4101.92	1603.13	23786.8	7942.65	350.32	29676	16	7	466	17	102	9		10.344	4.92105
	070099	Late Basalt Formation	9.00596	-79.6493	145.5	U. of Missouri	1.7	11.6565	0.4239	14.4455	4.6073	0.6	3.1354	25.104	25.3423	29.1362	0.2	1.6493	82609.1	3.3134	156.541	13.6813	0.06	35.585	330.85	0.4162	0.7498	0.9144	111.985	60.2401	84943.8	324.582	55718.5	5.7678	4612.61	1697.27	28278.4	11660	292.491	24466	13	11	394	22	143	10		10.7661	4.0571
	070100	Late Basalt Formation	8.96629	-79.6463	139.5	U. of Missouri	1.7	6.3469	0.2831	7.9679	2.8549	0.6	1.9046	14.3738	34.8334	85.3877	0.2	1.1236	74577.1	1.5797	144.564	4.5	0.06	34.0658	384.32	0.1758	0.4849	0.416	90.8349	48	89775.5	96.4466	69780.1	3.396	1151.5	1369.84	22237.7	6938.84	314.923	31408	14	6	458	16	92	6		9.71931	5.20826
	070055	Panama City Formation	8.93987	-79.5732	78.2	U. of Missouri	62.7412	4.354	0.1291	8.4008	2.1544	1.7461	0.8175	10.1792	0.395	18.7203	0.1	0.6627	15306.9	1.5401	15	1.8	7.6472	4.047	32	0.2163	0.316	0.9487	7.0689	43.0104	28769.4	164.118	360	1.57	672.482	5.2138	268.654	3175.79	61.8304	1500	10		19	11	39			1.99489	0.248739
	070056	Panama City Formation	8.91503	-79.5307	22.7	U. of Missouri	1.4	18.3627	0.4893	20.8574	4.8736	1.7952	3.6261	37.0005	7.5287	2.528	0.2866	1.2871	26464.5	6.3456	25	31.9282	0.0732	10.7775	245.179	0.6332	1.0679	2.7143	58.7632	156.761	77575.5	623.095	22376.2	5.2092	13589.3	631.652	37272.3	3667.92	43.4948	6782	14	31	276	27	266	15		3.449	1.12463
	070057	Panama City Formation	8.91228	-79.5293	15.3	U. of Missouri	1.4	18.946	0.5269	23.0673	4.9834	1.3175	3.7606	39.3621	7.5555	2.3895	0.1932	1.2834	28235.9	6.5401	25	32.006	0.0752	10.853	244.269	0.6518	0.8561	2.9151	58.4974	164.961	78462.1	575.29	21334.4	5.4968	14436.2	626.118	37901.1	3631	60.2049	6731	13	32	271	25	259	12		3.67987	1.11617
	070058	Panama City Formation	8.90816	-79.5222	18.9	U. of Missouri	1.6	19.0063	0.4799	21.9856	5.116	1.0283	3.5163	39.5777	10.5181	2.4294	0.1	1.4633	39997.2	5.4625	25	27.5314	0.0616	15.2881	316.274	0.6494	0.8591	2.6125	77.4679	130.593	84371	583.969	31730.6	5.2417	10778.7	881.354	35710.1	5410.83	109.148	12620	13	28	342	24	232	17		5.21267	2.09272
	070059	Panama City Formation	8.90816	-79.5222	18.9	U. of Missouri	0.8	17.8971	0.5164	15.7702	4.6477	0.9826	3.3921	36.9374	7.1503	2.7036	0.1497	1.2477	27875.9	6.3669	25	31.9498	0.0674	10.4602	227.953	0.6572	0.8202	2.8217	54.86	144.659	78188.1	601.405	21495.5	4.9524	12243.9	724.617	36349.2	3100.94	69.6564	5685	14	31	270	26	270	15		3.63295	0.942721
	070060	Panama City Formation	8.91292	-79.5243	-10.2	U. of Missouri	0.9	18.9642	0.5189	15.8066	4.865	0.7832	3.3752	37.3383	13.9835	2.1271	0.1	1.5106	48394.6	4.8613	39	21.0504	0.0679	18.7017	295.323	0.6194	0.8123	2.3322	76.5337	118.868	84617.8	541.69	37432.2	5.7536	11497.6	1149.74	34611.6	6181.12	145.118	12748	14	26	367	26	226	15		6.30706	2.11395
	070061	Panama City Formation	8.95268	-79.5498	46.5	U. of Missouri	1.0122	27.0186	0.6687	30.7096	7.641	0.9864	4.737	46.6782	0.722	0.887	0.301	1.9041	9577.32	8.4266	39	42.5165	0.1046	12.3897	212.622	0.8537	1.1477	3.3925	89.733	210.762	87443.4	753.994	4064.78	7.7754	20175.5	139.363	43966.3	3472.35	0	1500	13	40	260	31	357	20		1.24817	0.248739
	070063	Panama City Formation	8.95805	-79.5498	177.7	U. of Missouri	1	49.5788	1.4624	57.2619	16.2389	0.98	10.0083	65.1899	0.86	1.2044	0.1	4.3564	22173.3	8.1417	30.3801	40.4948	0.1357	11.7275	190.591	0.853	2.8944	3.1742	91.0657	200.595	78362.8	812.413	10528.1	18.7076	17357.6	794.051	43853.2	3023.14	0	2512	13	38	214	87	346	25		2.88976	0.416555
	070064	Panama City Formation	8.95461	-79.5485	125.6	U. of Missouri	1.7161	31.2026	1.0258	38.0054	9.9693	1.251	6.998	55.5546	0.7096	0.7252	0.1851	2.6267	21584.6	8.0051	, 30	41.8308	0.1755	11.5613	171.144	0.8376	1.8228	3.1371	83.2656	195.35	81156.1	669.734	7594.43	12.0263	20264.2	667.462	42462.3	2903.53	0	2662	13	39	209	50	325	22		2.81302	0.441429
	070065	Panama City Formation	8.95413	-79.5509	94.3	U. of Missouri	1.218	24.398	0.821	28.0089	7.4323	0.6178	5.448	51.2217	0.825	1.0934	0.1688	2.035	21952.5	7.7781	30	31.5727	0.1045	11.9178	189.58	0.8296	1.2513	2.967	81.3355	170.803	77406.2	580.859	10576.7	8.3827	14586.2	776.297	45890.1	2924.18	0	1901	13	28	213	36	329	19		2.86097	0.315235
	070101	Panama City Formation	8.93933	-79.5658	35	U. of Missouri	1.3	17.1686	0.7196	24.1623	6.8796	0.8313	4.9072	39.0664	6.4067	82.076	0.1307	2.2112	45099.2	6.5931	442.071	21.9027	0.1563	15.5433	277.866	0.6359	1.2432	1.6211	96.5215	168.069	82031.7	565.008	21049.9	6.7542	14766.6	1369.46	42046.9	4802.36	29.6553	9570								5.87758	1.58695
	070102	Panama City Formation	8.93933	-79.5658	35	U. of Missouri	1.3	17.0538	0.7503	23.4449	6.7294	0.5	5.0282	38.6927	5.845	1.2914	0.1	2.1952	44988.8	6.7433	37	22.3418	0.1086	15.2673	309.301	0.6344	1.2798	1.5862	115.516	174.356	87788.8	552.558	20949.2	8.4649	9939.47	1736.2	42042.6	5038.13	21.9	4255	15	20	348	35	302	16		5.8632	0.705589
	070103	Panama City Formation	8.93511	-79.5718	47	U. of Missouri	1.3	15.6625	0.6439	22.9052	6.5773	0.5	4.5409	36.1392	7.7099	1.2	0.1351	2.2587	48836.2	5.8369	38	10.6914	0.06	16.5911	321.333	0.6072	1.266	1.3774	107.225	183.024	86695.6	328.876	42317.5	8.3126	7204.84	1559.39	34479.7	6447.71	39.9478	4596	13	10	348	33	258	17		6.36461	0.762136
	070104	Panama City Formation	8.93495	-79.5698	23.7	U. of Missouri	5.2833	8.4211	0.2114	5.7057	1.278	4.8568	1.3126	14.0783	0.3689	21.2921	0.156	0.3147	4387.65	2.3493	21	2.851	0.4729	7.5269	26.7978	0.2477	0.1434	1.0396	5.5575	72.9396	45103.3	57.7072	462.279	1.0711	1333.14	9.2927	589.037	3051.13	53.8762	1500	8		24	10	70			0.571824	0.248739
	070105	Panama City Formation	8.9746	-79.559	19.8	U. of Missouri	1.4	29.7805	0.6656	36.3158	8.1452	1.717	4.2255	63.4408	8.2804	2.6917	0.4007	2.054	42048.3	7.0096	37	28.5682	0.1406	15.9784	529.955	0.9941	1.2711	5.5089	106.625	163.654	95447.2	1168.93	10977.8	7.9075	22798.7	822.492	42901.9	5780.89	66.9976	12295	15	25	565	35	326	34		5.47997	2.03883
	070014	Pedro Miguel Formation black pyoclastic	9.04386	-79.6512	101.5	U. of Missouri	1.1	6.3223	0.2427	4.6416	2.2996	0.7	1.6573	12.4874	34.9206	50.6499	0.2	0.8628	59701.9	1.4372	42	6.0935	0.06	31.5925	348.297	0.1914	0.6867	0.5159	86.4472	57.4816	87984.5	186.622	66614.1	2.5255	1646.06	1033.11	13562.6	4336.96	222.421	36049	15	9	353	13	78	5		7.7807	5.97786
	070016	Pedro Miguel Formation black pyoclastic	9.27937	-79.7271	98.9	U. of Missouri	1.2	6.8512	0.2119	8.9279	2.5388	0.7	1.8245	15.033	36.306	52.7325	0.2	0.9439	62572.7	1.7338	42	11.233	0.06	32.2883	375.641	0.2261	0.4259	0.5957	97.3258	49	88554.1	150.678	68148.9	2.9193	5341.9	1088.74	11658.3	4573.17	220.702	35949	11	7	367	13	80	5		8.15484	5.96128
	070017	Pedro Miguel Formation black pyoclastic	9.04521	-79.6529	115.7	U. of Missouri	1.2	6.487	0.215	7.7537	2.3797	0.7	1.5698	12.8044	33.1338	46.0988	0.2	0.9034	59281.3	1.6882	42	3.7	0.06	29.241	373.31	0.2113	0.64	0.7239	82.1567	49	86044.3	104.401	65554.8	2.6243	3388.37	962.153	16373.3	4443.24	204.553	34693	14	8	425	15	93	6		7.72589	5.753
	070018	Pedro Miguel Formation black pyoclastic	9.04571	-79.6529	94.8	U. of Missouri	1.2	6.899	0.2219	7.6658	2.4984	0.7	1.7254	14.3499	33.7084	55.0707	0.2	0.92	60263	1.7401	42	11.59	0.06	30.2516	265.892	0.2027	0.429	0.7106	76.3134	49	89864.3	173.415	69379.3	2.7895	5672.9	982.336	12793.8	4859.4	216.669	34317	12	13	301	15	80	3		7.85383	5.69065
	070025	Pedro Miguel Formation black pyoclastic	9.04526	-79.6521	69.6	U. of Missouri	1.4	5.8346	0.2038	8.4067	2.286	0.8	1.6625	13.1583	34.9581	120.379	0.4637	0.8799	58278.5	1.638	63.4641	3.7	0.06	30.1369	315.908	0.2136	0.4024	0.3999	78.9963	46.9744	86499.2	110.552	68523.2	2.8591	3507	1085.05	26619.9	5107.09	214.259	36190	13	6	360	13	82	6		7.59519	6.00124
	070039	Pedro Miguel Formation black pyoclastic	9.0419	-79.6448	42.7	U. of Missouri	1.6	8.5812	0.2857	13.0699	3.29	0.8	2.1745	18.8345	32.8404	34.8414	0.4494	1.2002	69898.3	2.1802	42	9.0177	0.0562	30.053	364.98	0.3444	0.5757	0.8405	93.9493	63.4871	84946.9	135.203	42580.2	3.6413	3917.13	1407.72	35572.2	5933.91	277.154	30523	12	7	368	16	112	10		9.10956	5.06151
	070040	Pedro Miguel Formation black pyoclastic	9.03992	-79.6434	40	U. of Missouri	1.1615	8.4169	0.2763	9.6344	3.3008	0.8	2.2299	18.5473	33.8938	36.6623	0.2	1.1698	78424.2	2.2316	43	5.1297	0.1022	30.3819	451.668	0.2494	0.6786	0.6954	93.8737	52	90007	634.817	51427.8	3.9629	3740.9	1362.31	13482.8	7268.2	303.411	32872	14	3	472	17	118	8		10.2207	5.45103
	070045	Pedro Miguel Formation black pyoclastic	9.03687	-79.6438	47.7	U. of Missouri	1.7	10.4829	0.3468	13.3382	3.7072	0.8677	2.6666	21.3082	27.7279	50.4404	0.2	1.2537	62021	2.71	42	11.8373	0.1145	30.0933	484.364	0.3212	0.6133	1.0523	106.143	71.818	91475.1	344.153	65041.4	4.3341	5091.74	1118.63	17706.5	5797.18	246.491	24300	16	6	465	18	130	9		8.08294	4.02957
	070050	Pedro Miguel Formation black pyoclastic	9.03785	-79.6457	115	U. of Missouri	1.9	7.7204	0.2949	9.9197	2.9524	0.9	2.1358	15.3794	32.9431	54.2888	0.2	1.0484	67775.3	1.9773	44	13.704	0.06	33.0404	424.748	0.2397	0.7747	0.6865	96.1859	53	87061.8	103.513	68892.3	3.3981	3103.99	1255.6	16627.6	5792.54	275.658	29665	14	6	368	16	92	8		8.83287	4.91923
	070087	Pedro Miguel Formation black pyoclastic	9.01074	-79.6184	62.4	U. of Missouri	1.2	7.2448	0.2595	11.5008	2.7879	0.7416	1.8169	16.2339	31.3415	95.785	0.2	1.0254	58441.3	1.9005	39.2276	22.8334	0.06	28.2436	703.996	0.2578	0.4952	0.5599	65.0461	42	84493.7	342.517	72256.7	3.2573	14594.9	932.937	12628.7	5540.84	228.102	32700	12	21	737	17	132	11		7.61641	5.42251
	070091	Pedro Miguel Formation black pyoclastic	9.02215	-79.6231	63.1	U. of Missouri	1.4	7.3849	0.2982	11.4553	2.9722	0.6	1.924	16.6842	33.8393	98.6027	0.2407	1.0858	62983.8	1.9148	70.2842	3.534	0.06	30.178	91.3799	0.2754	0.5356	0.4828	74.3731	43.8758	86487.7	63.9206	52357	3.2985	3584.7	1252.43	32431.3	6492.12	232.439	37483	13	1	119	15	69	4		8.20841	6.21565
	070096	Pedro Miguel Formation black pyoclastic	9.03035	-79.639	90.5	U. of Missouri	1.4	11.2099	0.4037	12.8384	4.2003	0.6	2.7552	24.478	31.4687	28.2468	0.2216	1.4355	74702.6	3.4026	50	16.1172	0.0472	27.1812	448.887	0.4228	0.7221	1.0207	94.2575	63.088	85328.9	560.935	53431.6	5.0617	4984.8	1508.82	15469.8	9543.44	282.748	24718	14	14	461	24	163	14		9.73568	4.09889
	070030	Pedro Miguel Formation Initial black and tan tuff	9.04703	-79.6535	78.2	U. of Missouri	1.2	16.6549	0.494	21.8529	5.7824	0.7	3.7852	36.5719	15.4067	27.8612	0.2	1.86	52884.4	4.4466	38.0266	9.2785	0.0437	20.9514	2733.38	0.5894	1.1097	1.5921	92.6525	136.974	83570.9	3540.14	38162.4	6.3105	5279.07	1057.01	16239.3	7395.05	126.401	19384	17	18	3330	34	462	55		6.8922	3.21437
	070031	Pedro Miguel Formation Initial black and tan tuff	9.04703	-79.6535	78.2	U. of Missouri	1.2	16.697	0.4817	23.8335	5.7667	0.7	3.8381	36.5287	12.1937	16.9648	0.2	1.8507	46219.3	4.7922	33	7.5234	0.0829	19.9247	2287.64	0.6414	1.2772	1.765	93.7493	119.847	82181.1	3126.06	33735	6.3161	5984.8	1704.05	17239.2	7101.22	100.389	17697	14	15	2803	31	427	55		6.02357	2.93462
	070032	Pedro Miguel Formation Initial black and tan tuff	9.04703	-79.6535	78.2	U. of Missouri	1.5	7.5062	0.2714	8.3796	3.0864	0.8	2.067	17.4174	39.0672	74.4288	0.2	1.1378	75362.6	1.942	81.2322	10.5148	0.06	30.8308	549.875	0.2446	0.5549	0.5536	94.2208	52	91086.7	527.247	48604.2	3.4376	4759.96	1412.86	15481.2	7209.01	267.163	35349	13	12	528	17	113	9		9.82169	5.86178
	070001	Pedro Miguel Formation lava	9.04449	-79.651	53.7	U. of Missouri	1.4	9.6155	0.3194	11.566	3.7034	0.7	2.4802	21.6368	31.4463	90.844	0.2	1.3045	67784.7	2.6746	138.238	4.8	0.06	30.9731	533.764	0.344	0.6499	0.7718	84.8005	62.6033	100226	195	72478.2	3.6935	4154	2886.4	23118.2	7270.61	308.376	31946	16		532	18	144	13		8.8341	5.29748
	070002	Pedro Miguel Formation lava	9.0447	-79.6511	57.8	U. of Missouri	1.4	9.5777	0.325	11.8534	3.741	0.7	2.5682	21.2098	33.6374	82.0344	0.2	1.3314	69963.8	2.7762	91.1105	4.8	0.06	30.6766	527.427	0.3772	0.72	0.745	83.166	39.8599	95197.9	120.627	73243.5	4.386	3158	1793.7	22725	7735.04	287.44	30031	15	1	528	18	147	11		9.11809	4.97992
	070003	Pedro Miguel Formation lava	9.0447	-79.6511	57.8	U. of Missouri	1.4	9.1362	0.2936	14.6488	3.5898	0.7	2.37	21.2426	34.4568	106.78	0.2	1.3316	70815.2	2.551	85.7102	4.8	0.06	31.4898	414.261	0.2975	0.6108	0.6828	89.0352	88.6705	96741.8	152	80513.3	3.8753	1698.29	1667.84	22399.4	7641.46	284.152	32567	13	1	472	16	128	12		9.22904	5.40045
	070004	Pedro Miguel Formation lava	9.04529	-79.6516	64.5	U. of Missouri	1.4	8.9878	0.2906	13.0764	3.4656	0.7	2.4271	19.9736	34.8084	89.7487	0.2	1.271	67810.3	2.4453	46.3255	4.8	0.06	31.0839	446.982	0.2892	0.6189	0.7212	94.6242	77.5852	102317	196.016	75015	4.2754	3753	1500.82	21558.7	6758.21	291.135	31906	13	1	434	19	128	13		8.83744	5.29084
	070005	Pedro Miguel Formation lava	9.04529	-79.6516	64.5	U. of Missouri	1.1	7.5329	0.237	7.5014	2.7251	0.7	1.8717	16.7264	28.5202	93.8098	0.2	1.04	64286.7	1.7701	151.654	3.7	0.06	29.0388	586.172	0.2771	0.5364	0.5526	91.6578	70.5893	103277	200.716	67224.5	3.1025	3700	1370.25	28085	6123.9	291.122	26070								8.37822	4.32308
	070006	Pedro Miguel Formation lava	9.04529	-79.6516	64.5	U. of Missouri	1.3	10.1199	0.2863	15.6506	3.5581	0.8	2.4873	21.37	29.6752	86.3637	0.2066	1.2777	74536.3	2.1848	61.2066	24.8853	0.1845	30.7647	688.949	0.2261	0.6332	0.9102	98.0641	50	97293.2	540.588	31249.6	4.5012	11944.9	702.215	42962	6528.75	159.255	9547	12	33	787	21	145	17		9.71401	1.58314
	070008	Pedro Miguel Formation lava	9.0451	-79.6517	72.7	U. of Missouri	1.1	7.8844	0.2523	9.4944	2.8474	0.7	1.8003	15.9548	29.1068	63.3708	0.2	1.0891	65540.2	1.8552	42	3.7	0.06	29.756	442.655	0.2388	0.4825	0.7064	112.9	50	106594	83.0539	72773.9	2.8148	3995	1677.71	25965.2	5821.97	288.9	27136	14	3	513	16	106	11		8.54157	4.49985
	070010	Pedro Miguel Formation lava	9.04325	-79.6508	75.6	U. of Missouri	1.2	8.3378	0.2525	9.7728	3.0198	0.7	2.1809	18.7986	29.9776	63.2948	0.2	1.1457	68821.2	2.063	42	3.7	0.06	31.4626	440.054	0.2792	0.8347	0.7064	99.2885	50	99666.2	168.517	76333.5	3.5085	2121.81	1355.51	21721.5	5998.67	280.961	26429	14	2	479	16	104	8		8.96917	4.38261
	070011	Pedro Miguel Formation lava	9.04371	-79.6512	95.3	U. of Missouri	1.2	9.2295	0.2018	10.4485	2.7107	0.7	1.6043	18.947	39.1739	184.96	0.2	1.0496	67324.2	1.4368	153.142	3.7	0.06	34.5223	459.108	0.2569	0.4187	0.8358	82.6941	53	97330.1	83.9671	83726.7	3.019	3697	1445.71	17601.6	5125.82	265.821	35818	15		430	14	91	5		8.77408	5.93955
	070013	Pedro Miguel Formation lava	9.04327	-79.6511	102	U. of Missouri	1.4	8.6784	0.3251	10.0699	3.8223	0.8	2.7745	19.0898	40.4464	18.7293	0.2	1.4401	95988	2.6104	49	7.4163	0.06	39.4709	310.798	0.2907	0.9882	0.6988	120.401	91.4558	77756.5	196.795	62180.6	4.3246	3721	1413.7	23588.8	10565.9	470.102	30518	13	5	380	20	117	8		12.5097	5.06068
	070028	Pedro Miguel Formation lava	9.04669	-79.6533	78.2	U. of Missouri	1.6	12.1174	0.428	17.7123	5.1816	0.8	3.458	26.8436	31.0521	11.7494	0.2	1.8771	90918.6	3.5982	42	4.8	0.06	36.1886	345.603	0.4494	0.8895	1.0284	125.121	109.299	86882	137	62464.5	6.535	4362	2341.85	26816.4	12020	348.333	28193	17	2	433	24	171	14		11.849	4.67513
	070029	Pedro Miguel Formation lava	9.04703	-79.6535	78.2	U. of Missouri	1.4	9.4767	0.3143	8.31	3.7648	0.8	2.6386	20.7715	34.0096	87.3824	0.2	1.3299	72458.1	2.6167	92.7101	3.7	0.06	30.591	430.779	0.3718	0.6761	0.7039	91.21	61.5595	94618.1	77.9971	70379.9	4.3123	4310	1982.53	22138	9076.78	286.99	28192	13	22	298	15	62	6		9.44315	4.67497
	070047	Pedro Miguel Formation lava	9.03606	-79.643	47	U. of Missouri	1.8	9.813	0.3326	12.2271	3.8991	0.9	2.7205	22.0928	33.6317	67.4528	0.2	1.3403	71475.5	2.7363	43	4.8	0.06	30.6099	405.574	0.2865	0.6488	0.8664	97.0126	69.1439	97694.1	122.745	72673.6	4.531	2914	1322.98	22439.7	6536.04	277.036	32522	14		451	18	136	11		9.3151	5.39299
	070048	Pedro Miguel Formation lava	9.03606	-79.643	47	U. of Missouri	1.8	8.5072	0.2202	6.7	2.5685	0.9	1.5757	16.6793	37.6138	190.414	0.2	0.9722	63863.5	1.4163	200.258	4.8	0.06	32.7579	415.221	0.2324	0.6801	0.7684	81.1641	52	93830.3	242.33	78884.8	2.826	3575.7	1139.33	18952	5238.94	240.435	38068	13	5	420	13	84	7		8.32306	6.31266
	070088	Pedro Miguel Formation lava	9.02275	-79.6243	60.4	U. of Missouri	1.4	8.139	0.3082	11.2322	3.2004	0.6	2.0305	18.5216	34.2451	15.857	0.2	1.2055	71344	2.0637	53	8.9506	0.06	31.5078	391.414	0.2766	0.5119	0.3635	85.5977	42	95395.7	83.7098	73739.3	3.6054	2190.46	1593.28	20609.3	7602.48	289.307	30750	14	6	417	15	109	8		9.29797	5.09915
	070092	Pedro Miguel Formation lava	9.02247	-79.6245	80.9	U. of Missouri	1.4	7.8253	0.2924	11.8892	3.0851	0.6	2.0609	17.2918	34.0211	40.976	0.2	1.2031	70168.9	1.9452	157.332	4.5	0.06	30.8934	377.95	0.2802	0.556	0.4378	80.5553	61.1998	85592.1	105.417	68688.6	3.7056	2127.64	1330.78	21118.6	6735.92	271.198	34892	14	4	409	16	103	8		9.14481	5.786
	070020	Pedro Miguel Formation maroon ash	9.04433	-79.6511	84	U. of Missouri	1.3244	12.889	0.4151	12.9064	4.8721	0.7	3.2121	27.494	23.338	58.6048	0.2181	1.6511	68155.3	3.3823	138.536	27.6405	0.0863	27.8206	359.35	0.5145	0.8836	1.1597	107.352	125.116	83541.9	134.133	41582.8	5.7278	5896.36	1504.94	18035.2	8892.62	179.907	15804	14	26	385	19	146	14		8.88239	2.62071
	070023	Pedro Miguel Formation maroon ash	9.04466	-79.6514	79.7	U. of Missouri	1.3	11.5608	0.4447	12.9254	4.793	0.7	3.2327	26.1476	24.0835	37.4908	0.2	1.673	70237.8	3.3378	66.3434	21.7802	0.06	28.5794	626.132	0.4397	0.9581	0.9897	104.839	103.911	85527.1	308.782	45582.7	5.9473	6230.81	1678.86	18866.3	8516.88	176.545	11972	15	22	538	24	168	14		9.1538	1.98527
	070024	Pedro Miguel Formation maroon ash	9.04466	-79.6514	79.7	U. of Missouri	1.3	13.2825	0.4804	15.5652	5.0934	0.7	3.6179	28.0173	23.756	42.6345	0.2	1.7763	69857.7	3.4566	44.2967	28.5698	0.06	28.676	487.608	0.4932	1.2455	1.1351	113.251	93.8827	90170.9	228.642	45003.7	5.8133	8226.57	1628.07	18411.4	10009.3	146.726	17063	13	32	546	25	171	17		9.10426	2.82949
	070012	Pedro Miguel Formation tan pyoclastic	9.04371	-79.6512	95.3	U. of Missouri	1.2067	9.5905	0.245	9.6977	3.2405	0.7	2.0938	19.2274	31.4176	74.3924	0.2	1.1147	60598.6	2.1546	40	7.2493	0.06	28.8925	652.71	0.2771	0.8403	0.8121	90.6755	78.625	88862.8	335.906	64075.8	3.8324	3776.84	1179.34	15322.6	5732.1	249.008	31549	12	8	708	15	134	10		7.89756	5.23164
	070015	Pedro Miguel Formation tan pyoclastic	9.27937	-79.7271	98.9	U. of Missouri	1.2	6.4692	0.2003	6.9	2.4084	0.7	1.6001	14.1731	32.5536	68.5414	0.4131	0.9014	57451.3	1.5928	80.4043	3.7809	0.06	29.4651	245.193	0.3034	0.4942	0.6043	76.6399	49	84723.1	88.1364	57905.2	2.8896	3332	990.459	29253.2	4293.89	201.474	32674	13	4	310	15	79	4		7.48739	5.4182
	070026	Pedro Miguel Formation tan pyoclastic	9.04607	-79.6528	66.7	U. of Missouri	1.3	6.3179	0.1865	9.5835	2.3356	0.7	1.5999	12.0434	34.5865	53.5134	0.2	0.8646	59175.4	1.6109	42	14.3515	0.06	29.7842	406.321	0.1881	0.4172	0.5937	87.6128	49	92801.7	113.972	65904	2.4985	4362.81	1050.51	17174	4386.79	217.101	34549	13	12	375	13	81	5		7.71208	5.72912
	070027	Pedro Miguel Formation tan pyoclastic	9.04638	-79.6531	78.2	U. of Missouri	1.4	7.0617	0.226	11.302	2.5684	0.7	1.8881	14.4496	32.7706	56.4731	0.5812	0.9389	61268.1	1.6669	42	24.2293	0.06	29.8466	369.611	0.2618	0.6568	0.6454	88.424	49	91182.9	2098.51	47812.7	2.6043	17623.8	1487.82	19783.1	4610.96	208.871	32268	13	23	447	16	93	7		7.98482	5.35087
	070046	Pedro Miguel Formation tan pyoclastic	9.03687	-79.6438	47.7	U. of Missouri	1.9	7.0135	0.2281	7.4226	2.8717	0.9	1.9147	14.3989	32.2852	56.8827	0.7814	1.0674	71754	1.8037	65.4727	8.3422	0.06	34.2603	158.068	0.1942	0.9427	0.5293	94.0977	56.212	78909.7	176.835	50174.4	3.3016	2639.01	1176.64	32282.9	6271.81	288.848	30479	14	5	200	15	61	2		9.3514	5.05421
	070049	Pedro Miguel Formation tan pyoclastic	9.03739	-79.6449	91.5	U. of Missouri	1.9	7.1678	0.2463	10.7664	2.8237	0.9	2.1475	15.1012	31.3819	52.2312	0.2	1.0408	70142.7	1.7881	45	10.4399	0.06	33.7131	298.959	0.1994	0.4845	0.5123	97.0137	38.428	83754.6	183.806	59297	3.1804	2558.94	1320.49	23171.4	6272.47	290.915	28298	13	7	329	16	79	5		9.14141	4.69254
	070082	Pedro Miguel Formation tan pyoclastic	9.00309	-79.6056	38.6	U. of Missouri	1.3	7.1279	0.3194	12.4787	3.236	0.6	2.2254	16.5518	37.2377	213.357	0.2	1.2452	67650.4	2.144	320.42	4.5	0.06	35.436	307.466	0.3677	0.5922	0.3714	82.4108	39.8517	91381.4	210.035	22114.5	3.833	4707.22	1015.81	6652.76	7714	250.036	18227	13	10	400	14	117	8		8.81659	3.02251
	070089	Pedro Miguel Formation tan pyoclastic	9.02275	-79.6243	60.4	U. of Missouri	1.3	7.2546	0.2585	7.7424	2.8521	0.6	1.832	15.7866	31.9643	105.209	0.2989	1.0585	58594.1	1.7852	84.1821	7.9022	0.06	28.7086	136.412	0.2559	0.4384	0.375	71.6557	42	83626	124.138	61385	3.4378	3211.47	1145.61	13457.4	6437.7	219.824	36439	12	3	164	17	66	4		7.63633	6.04253
	070090	Pedro Miguel Formation tan pyoclastic	9.02275	-79.6243	60.4	U. of Missouri	1.4	7.3482	0.2723	10.3646	2.8857	0.6	1.9878	16.1365	31.561	93.6948	0.452	1.0501	61876.6	1.899	66.4432	8.1352	0.0684	29.1783	371.623	0.2827	0.4033	0.4549	78.372	57.6259	83381.2	81.3072	56900.2	3.0003	3226	1071.55	23276.2	6023.95	250.2	33179	13	8	377	16	97	7		8.06411	5.50194
	070094	Pedro Miguel Formation tan pyoclastic	9.00664	-79.6115	84.5	U. of Missouri	1.5	5.8722	0.2346	8.1513	2.3589	0.6	1.6347	12.1744	34.4514	101.942	0.2	0.9559	66377.4	1.3512	53	4.5	0.06	32.5311	149.632	0.151	0.3619	0.3553	77.0246	42	95684.8	102	68408.7	3.1727	3231	1127.95	25844	6462.61	170.714	27175	16	1	94	14	40	0		8.65069	4.50632
	070097	Pedro Miguel Formation tan pyoclastic	9.0186	-79.6413	91.5	U. of Missouri	1.6	7.915	0.3004	11.3465	3.0366	0.6	2.0599	16.6373	29.921	27.9558	0.2	1.1376	74147.7	1.8694	54	19.1314	0.06	33.6924	412.724	0.2698	0.4724	0.7371	95.2567	47	78777.8	209.293	56654.1	3.7242	3637	1501.19	20546.7	6906.08	332.208	24499	14	10	468	17	109	10		9.66335	4.06257
	Re-analysis of select sample powders using alternate techniques																																														LOI wt. %	XRF (wt. %)	XRF (wt. %)
	07-0011	Pedro Miguel Formation lava	9.04371	-79.6512	95.3	U. of Florida																																										8.40053	6.379
	07-0064	Panama City Formation	8.95461	-79.5485	125.6	U. of Florida																																										2.97294	0.461
	07-0011	Pedro Miguel Formation lava	9.04371	-79.6512	95.3	ALS-Chemex																																									3.46	8.28716	6.08
							ICP-MS (ppm)	ICP-MS (ppm)	ICP-MS (ppm)	ICP-MS (ppm)	ICP-MS (ppm)	ICP-MS (ppm)	ICP-MS (ppm)	ICP-MS (ppm)	ICP-MS (ppm)	ICP-MS (ppm)	ICP-MS (ppm)	ICP-MS (ppm)	ICP-MS (ppm)	ICP-MS (ppm)	ICP-MS (ppm)	ICP-MS (ppm)	ICP-MS (ppm)	ICP-MS (ppm)	ICP-MS (ppm)	ICP-MS (ppm)	ICP-MS (ppm)	ICP-MS (ppm)	ICP-MS (ppm)	ICP-MS (ppm)	ICP-MS (ppm)	ICP-MS (ppm)	ICP-MS (ppm)	ICP-MS (ppm)	ICP-MS (ppm)	ICP-MS (ppm)	ICP-MS (ppm)	ICP-MS (ppm)	ICP-MS (ppm)	ICP-MS (ppm)	ICP-MS (ppm)	ICP-MS (ppm)			07-0011 INAA + SEM-EDS			8.77408	5.93955
							Li	Sc	Ti	V	Cr	Co	Ni	Cu	Zn	Ga	Rb	Sr	Y	Zr	Nb	Cs	Ba	La	Ce	Pr	Nd	Sm	Eu	Gd	Tb	Dy	Ho	Er	Tm	Yb	Lu	Hf	Ta	Pb	Th	U			07-0011 XRF average			8.34385	6.2295
	07-0001	Pedro Miguel Formation lava	9.04449	-79.651	53.7	U. of Florida	4.7	28.97	7593.37	254.37	86.57	29.49	187.98	115.55	77.74	16.71	0.64	457.08	24.69	97.17	5.5	0.01	167.67	9.17	20.88	3.03	13.61	3.78	1.26	4.09	0.71	4.46	0.92	2.6	0.37	2.45	0.37	2.49	0.33	1.47	0.74	0.31			(INAA+SEM-EDS) and XRF difference			0.430239	0.289946
	07-0003	Pedro Miguel Formation lava	9.0447	-79.6511	57.8	U. of Florida	5.63	30.93	7520.34	277.42	104.03	34.17	183.65	113.47	80.1	17.58	0.95	425.02	25.17	96.26	5.49	0.01	193.01	8.88	20.42	3	13.4	3.77	1.25	4.04	0.69	4.34	0.91	2.54	0.36	2.33	0.35	2.42	0.31	1.44	0.73	0.3			% Difference from average XRF			0.0515637	0.046544
	07-0004	Pedro Miguel Formation lava	9.04529	-79.6516	64.5	U. of Florida	7.12	29.23	7064.84	252.94	84.46	32.37	52.38	135.27	76.13	16.87	0.75	398.71	23.63	90.69	5.21	0.01	160.72	7.99	18.38	2.73	12.2	3.5	1.15	3.79	0.66	4.06	0.86	2.39	0.34	2.28	0.34	2.25	0.29	1.04	0.68	0.27
	07-0005	Pedro Miguel Formation lava	9.04529	-79.6516	64.5	U. of Florida	6.74	28.05	6199.02	265.56	92.6	27.66	227.62	117.81	72.97	18.85	1.18	517.13	18.79	66.67	3.83	0.1	247.29	6.86	14.74	2.18	10.09	2.8	1	3.1	0.53	3.32	0.69	1.98	0.27	1.82	0.28	1.69	0.22	1.16	0.73	0.28
	07-0022	Late Basalt Formation	9.03938	-79.648	99.9	U. of Florida	4.83	26.93	11477.9	292.45	75.84	34.22	432.2	129.09	99.25	20.36	4.56	329.48	34.03	168.13	8.13	0.09	317.39	12.3	29.28	4.07	18.51	5.17	1.67	5.6	0.95	6.01	1.28	3.48	0.5	3.25	0.47	4.04	0.51	2.68	1.19	0.48
	07-0036	Late Basalt Formation	9.04251	-79.6424	175.6	U. of Florida	4.67	29.04	7119.84	264.74	71.72	32.71	367.79	101.95	75.69	15.98	6.9	373.14	21.09	74.55	4.86	0.03	194.79	7.21	16.42	2.46	11.1	3.14	1.14	3.45	0.61	3.75	0.78	2.18	0.3	2.01	0.3	1.89	0.28	0.76	0.46	0.2
	07-0038	Late Basalt Formation	9.04175	-79.6438	154.2	U. of Florida	4.35	31.11	7454.94	275.72	81.83	33.38	407.82	99.09	78.94	16.91	4.65	392.86	22.25	77.77	5.05	0.05	194.37	7.52	17.12	2.57	11.66	3.34	1.17	3.6	0.63	3.94	0.82	2.3	0.32	2.03	0.32	1.95	0.36	0.98	0.5	0.23
	07-0044	Late Basalt Formation	9.03947	-79.6488	127.3	U. of Florida	5.81	27.1	10425.4	276.87	43.19	32.31	219.29	117.14	102.04	19.47	11.24	346.83	33.32	151.89	7.42	0.19	302.06	12.42	27.96	4	17.64	4.99	1.63	5.4	0.91	5.85	1.22	3.37	0.47	3.14	0.47	3.81	0.45	3.06	1.16	0.45
	07-0047	Pedro Miguel Formation lava	9.03606	-79.643	47	U. of Florida	4.92	28.56	7280.72	250.39	61.15	31.09	41.48	111.57	76.84	16.64	0.72	393.81	25.38	103.26	5.84	0.01	181.06	9.2	20.93	3.04	13.78	3.84	1.29	4.19	0.72	4.52	0.93	2.59	0.37	2.44	0.37	2.6	0.34	1.34	0.82	0.34
	07-0048	Pedro Miguel Formation lava	9.03606	-79.643	47	U. of Florida	5.49	32.79	5805.04	247.18	187.41	36.93	241.47	104.19	68.53	15.36	6.73	376.13	17.44	57.54	4.74	0.02	279.19	8.17	16.45	2.21	9.67	2.64	0.98	2.93	0.51	3.11	0.65	1.84	0.25	1.66	0.25	1.45	0.25	0.78	0.85	0.26
	07-0051	Bas Obisbo Formation Agglomerate	9.10367	-79.6908	74.4	U. of Florida	14.99	39.35	4154.68	281.2	92.97	28.58	50.55	74.24	64.14	13.68	19.6	279.98	16.04	46.13	1.89	1.25	406.15	3.99	9.42	1.46	6.88	2.13	0.7	2.42	0.44	2.78	0.6	1.73	0.25	1.62	0.25	1.36	0.11	2.13	0.7	0.43
	07-0067	Bas Obisbo Formation Agglomerate	9.10205	-79.6897	35	U. of Florida	12.62	33.64	4060.02	265.58	120.95	29.7	89.45	55.98	70.27	14.27	10.13	311.41	15.92	44.52	1.62	0.64	333.71	3.9	9.02	1.41	6.67	2.08	0.7	2.32	0.43	2.74	0.59	1.69	0.24	1.64	0.25	1.3	0.09	1.86	0.65	0.3
	07-0068	Bas Obisbo Formation Agglomerate	9.10303	-79.6903	21.5	U. of Florida	4.77	30.11	4935.78	280.24	52.35	28.16	98.89	225.14	80.03	17.76	2.48	411.81	19.05	54.24	2.32	0.09	364.37	4.14	10.04	1.57	7.26	2.27	0.8	2.66	0.5	3.18	0.69	2.01	0.28	1.91	0.29	1.54	0.12	1.88	0.6	0.27
	07-0069	Bas Obisbo Formation Agglomerate	9.09966	-79.6882	47.5	U. of Florida	13.91	33.59	4329.62	271.76	106.64	27.18	72.52	54.21	70.76	15.85	18.14	305	16.93	51.26	2.05	1.2	450.33	4.79	10.71	1.59	7.4	2.23	0.76	2.53	0.46	2.93	0.63	1.76	0.25	1.71	0.26	1.49	0.11	2.12	0.74	0.33
	07-0072	Bas Obisbo Formation Agglomerate	9.10057	-79.6887	40.7	U. of Florida	8.96	31.23	3720.57	240.37	135.43	26.09	84.62	74.49	58.39	12.14	7.73	286.12	14.29	42.19	1.57	0.68	320.85	3.67	8.43	1.33	6.16	1.89	0.63	2.13	0.4	2.53	0.54	1.56	0.22	1.48	0.22	1.24	0.08	1.72	0.64	0.41
	07-0073	Bas Obisbo Formation Agglomerate	9.09565	-79.6859	41.7	U. of Florida	8.2	35.35	4008.15	242.25	144.69	27.89	70.32	68.38	63.74	13.79	17.79	383.32	14.82	42.1	1.52	0.7	951.32	4.17	9.27	1.38	6.41	1.94	0.74	2.26	0.42	2.61	0.55	1.58	0.23	1.49	0.23	1.24	0.09	1.73	0.72	0.27
	07-0076	Las Cascadas Formation	9.08745	-79.6814	43.4	U. of Florida	7.75	13.13	6244.45	60.94	3.21	3.6	3.09	9.43	87.28	17.48	73.43	256.79	44.8	184.75	14.23	0.37	773.64	27.07	56.61	7.63	31.68	7.54	2.12	7.39	1.24	7.79	1.64	4.65	0.67	4.39	0.66	4.8	0.81	5.03	3.68	1.1
	07-0077	Las Cascadas Formation	9.08745	-79.6814	43.4	U. of Florida	11.76	7.13	6840.61	84.28	4.22	4.52	3.8	10.39	72.28	15.1	21.61	161.36	29.12	265.08	13.12	0.29	524.77	18.32	49.22	4.54	18.63	4.51	1.37	4.42	0.75	4.76	1.05	3.05	0.46	3.04	0.47	6.35	0.74	7.17	3.41	1.34
	07-0078	Las Cascadas Formation	9.08305	-79.6798	60.2	U. of Florida	3.77	10.23	4328.23	21.37	1.91	1.17	2.34	6.17	83.61	17.91	36.41	810.4	51.22	330.71	17.1	4.22	1320.65	32.04	64.12	8.51	34.09	7.97	2.19	7.82	1.31	8.39	1.82	5.23	0.79	5.33	0.8	8.01	0.97	6.44	5.42	1.85
	07-0081	Late Basalt Formation	9.00002	-79.6025	54.2	U. of Florida	2.75	34.01	7238.56	252.3	204.43	36.66	343.57	101.86	73.94	16.35	1.2	364.86	23.36	84.12	5.43	0.03	131.85	6.58	16.02	2.45	11.58	3.39	1.19	3.73	0.65	4.13	0.87	2.39	0.34	2.16	0.32	2.11	0.31	1	0.43	0.17
[truncated: 9 more columns]
