# Supplementary material for: Magmatic evolution of Panama Canal volcanic rocks: A record of arc processes and tectonic change
Source: PLoS One. 2017 May 10;12(5):e0176010. doi: 10.1371/journal.pone.0176010 (PMC5425183; doi:10.1371/journal.pone.0176010)
Supplement: S2 Table — (XLSX) [file pone.0176010.s002.xlsx]

## Sheet: Sheet1
	Table S2. Canal Volcanic rock trace element distribution coefficients
	Mineral	Fraction	Ba	Th	Nb	Ta	La	Ce	Sr	Nd	Zr	Hf	Sm	Eu	Tb	Dy	Yb	Lu
	Plagioclase	0.669145	1.1	0.7	0.0925	0.17	0.1477	0.0815	1.1	0.0551	0.17	0.153	0.0394	0.616	0.029	0.0228	0.0232	0.0187
	clinopyroxene	0.223048	0.02	0.24	0.27	0.261	0.056	0.092	0.0074	0.23	0.786	0.31	0.0445	0.474	0.57	0.582	1.4	0.506
	Illmenite	0.0669145	0.1	0.05	2	2.7	7.1	7.8	0.1	7.6	0.28	0.38	6.9	0.4	4	3	2	5
	olivine	0.00371747	0.01	0.02	0.0065	0.065	0.0067	0.006	0.01	0.0059	0.01	0.01	0.007	0.0074	0.01	0.013	0.0491	0.0454
	rutile	0.0371747	0.0137	0.54	3	8.82	0.1	0.087	0.036	0.277	3.07	4.98	0.002	0.00037	0.001	0.00076	0.0093	0.0124
	Sum	1
	Bulk Distribution Coefficient		0.747758	0.545428	0.367496	0.680762	0.590159	0.600245	0.745777	0.607041	0.42197	0.382119	0.4981	0.544725	0.414275	0.345891	0.462149	0.460578
	Initial Melt concentration	07-0015	88.1364	0.6043	4	0.3034	6.4692	14.1731	245.193	6.9	79	1.5928	2.4084	0.9014	0.4172	2.4985	1.6001	0.2003
		Other compositional constraints
	Assimilant (silicic Late Basalt)	07-0079	507.817	3.0578	26	1.1265	30.1875	67.9022	120.734	38.1571	465	11.3336	10.5818	2.6078	1.9186	13.111	7.4915	1.1009
	Pedro Miguel Ash	07-0020	134.133	1.1597	14	0.5145	12.889	27.494	359.35	12.9064	168	3.3823	4.8721	1.6511	0.9581	5.9473	3.2121	0.4151
	Las Cascadas Fm.	07-0076	743.538	3.9112	22	0.7858	26.4393	55.5258	234.297	27.9896	299	7.1006	7.34	2.1284	1.194	7.5388	4.5829	0.7104
	Distribution coefficient references: Luhr and Carmichael (1980); Aignertorres et al. (2007); Dunn and Senn (1994); Mahood and Stimac (1990); Villemant (1988); Forsythe et al. (1994); Foley et al. 2000; Klemme et al. (2005); Wendlandt, R.F. (1990)
	There is also minor modification to the referenced distribution coefficient values from the GERM KD database.
